# Supplementary material for: Abundant Oligonucleotides Common to Most Bacteria
Source: PLoS One. 2010 Mar 23;5(3):e9841. doi: 10.1371/journal.pone.0009841 (PMC2843746; doi:10.1371/journal.pone.0009841)
Supplement: Table S2 — Raw data showing the number of genomes each of the homopurines and homopyrimidines are overrepresented and underrepresented in. (0.15 MB XLS) [file pone.0009841.s003.xls]

## Sheet: sorted_OC
All numbers are # of chromosomes
Green highlighted rows were selected
Oligo	Oligo overrepresented in	Oligo underrepresented in	Overrepr. and not underrepr. (2nd Order Markov model)	Rank	Oligocounter zero order Markov model, chisq100, >31 copies per Mb	Rank	Rank number difference
GAAGAAGA	665	0	665	1	489	1	0
TCTTCTTC	665	0	665	2	483	2	0
AAGAAAAA	538	7	531	13	404	3	10
TTTTTCTT	535	7	528	14	400	4	10
AAAGAAAA	477	7	470	29	382	5	24
TTTTCTTC	521	7	514	16	376	6	10
GAAGAAAA	507	4	503	21	374	7	14
TTTTCTTT	466	4	462	34	371	8	26
AGAAAAAG	510	3	507	17	367	9	8
GAAAAAGA	517	1	516	15	365	10	5
TCTTTTTC	504	0	504	19	365	11	8
CTTTTTCT	502	2	500	23	361	12	11
CTTCTTCT	655	0	655	3	361	13	10
CCTTCTTC	605	0	605	8	357	14	6
TTTCTTTT	392	13	379	60	356	15	45
GAAGAAGG	607	0	607	7	354	16	9
TTCTTTTT	426	9	417	52	353	17	35
AAAAGAAA	408	11	397	56	352	18	38
AAAAAGAA	424	9	415	53	350	19	34
TTTTTTCT	329	38	291	112	341	20	92
AGAAGAAG	649	0	649	4	340	21	17
AGAAAAAA	327	38	289	116	338	22	94
TCTTTTTT	304	36	268	129	336	23	106
TTCTTCTT	636	1	635	5	336	24	19
AAGAAGAA	629	0	629	6	332	25	19
AAAAAAGA	321	42	279	120	327	26	94
CCTTTTTC	368	1	367	63	308	27	36
GAAAAAGG	346	2	344	74	306	28	46
GAAAAAAG	203	41	162	259	304	29	230
TCTTCTTT	471	2	469	31	301	30	1
AAAGAAGA	470	4	466	32	297	31	1
AAAAGAAG	377	3	374	61	295	32	29
CTTCTTCC	568	0	568	10	294	33	23
CTTCTTTT	361	0	361	65	291	34
GGAAGAAG	572	0	572	9	287	35
CTTTTTTC	199	28	171	246	285	36
AGAAGAAA	503	1	502	22	278	37
TTTCTTCT	505	1	504	20	277	38
CTCTTTTT	306	14	292	111	254	39
CTTTTTCC	285	6	279	121	252	40
AAAAAAGG	179	93	86	341	248	41
GAGAAAAA	368	11	357	67	248	42
CTTTTTTT	137	317	-180	507	246	43
AAAAAAAG	137	306	-169	505	246	44
GGAAAAAG	269	7	262	137	245	45
CCTTTTTT	169	100	69	362	243	46
AAAAAGAG	312	18	294	109	242	47
GAAAAAAA	117	360	-243	509	240	48
TTTTTCTC	352	12	340	77	236	49
TTTTCCTT	325	37	288	117	230	50
AAGGAAAA	298	27	271	127	225	51
TTTTTTTC	113	371	-258	510	224	52
TTTTTCCT	282	53	229	182	215	53
AGGAAAAA	270	57	213	196	205	54
AAAGAAGG	307	18	289	115	197	55
TTTTTTCC	120	202	-82	499	192	56
TCCTTTTT	151	49	102	326	192	57
AAAAAGGA	155	53	102	325	190	58
TTTCTTCC	310	4	306	101	186	59
GGAAGAAA	319	5	314	94	186	60
GGAAAAAA	122	191	-69	486	185	61
GGAGAAAA	381	9	372	62	179	62
AAAAGGAA	134	24	110	318	179	63
CCTTCTTT	306	10	296	107	177	64
TTCTTTTC	145	32	113	311	176	65
TTCCTTTT	127	33	94	336	175	66
CTTTTCTT	139	27	112	316	174	67
TTTTCTCC	362	5	357	66	173	68
TCTTCTCC	500	0	500	24	173	69
TTTTTCCC	208	44	164	257	172	70
GAAAAGAA	144	42	102	327	172	71
TCTTCCTC	537	0	537	11	171	72
TCTTTTCC	285	11	274	124	169	73
TCTCTTTT	212	24	188	227	168	74
CCTTTTCC	261	10	251	151	167	75
AAAAGAGA	211	21	190	225	167	76
GGGAAAAA	176	31	145	280	167	77
AAAGGAAA	115	48	67	368	166	78
GGAAAAGA	280	14	266	131	165	79
CTTTTCCT	349	8	341	76	165	80
AAGAAAAG	144	32	112	315	164	81
TTTCCTTT	119	47	72	357	163	82
AAAGAGAA	250	8	242	165	161	83
GGAAAAGG	277	14	263	135	160	84
TTCTCTTT	266	7	259	141	159	85
CTTTCTTT	104	41	63	377	159	86
GGAGAAGA	507	1	506	18	159	87
AAAGAAAG	99	51	48	398	158	88
AAGAAGAG	448	0	448	44	158	89
AGGAAAAG	351	9	342	75	157	90
GAGGAAGA	534	0	534	12	155	91
TTCTCCTT	456	1	455	39	153	92
AAGGAGAA	455	1	454	42	152	93
AAAAGAGG	222	26	196	214	151	94
CTCTTCTT	455	0	455	40	151	95
AGGAGAAA	399	2	397	57	150	96
AAGAGAAA	260	8	252	148	150	97
AGGAAGAA	470	0	470	30	148	98
TCCTCTTC	485	0	485	25	148	99
TTCTTCCT	456	0	456	38	147	100
AAAAGGAG	188	13	175	243	147	101
TTTCTCTT	239	13	226	185	145	102
GAAGAGGA	481	0	481	27	145	103
CTCCTTTT	198	14	184	236	144	104
CTTCTCCT	484	1	483	26	144	105
TTTCCTTC	193	11	182	238	143	106
CCTCTTTT	218	23	195	216	142	107
AAAAAAAA	94	441	-347	511	141	108
TTCTTCTC	462	1	461	35	139	109
GAAGGAAA	183	15	168	251	138	110
TTTCTCCT	396	1	395	58	137	111
TTTTCTCT	247	14	233	172	136	112
AGGAGAAG	480	1	479	28	136	113
TTTTTTTT	96	444	-348	512	136	114
AAAGGAGA	264	2	262	139	134	115
TCTCCTTC	436	4	432	50	133	116
TTTCTTTC	57	66	-9	451	132	117
GAGAAGAA	460	1	459	37	131	118
GAAAGAAA	73	57	16	433	129	119
AGAGAAAA	260	16	244	162	128	120
TCCTTCTT	325	5	320	92	128	121
TCTCCTTT	261	4	257	143	125	122
GAAGGAGA	417	3	414	54	124	123
AAGAAGGA	322	6	316	93	122	124
AGAAAAGA	79	36	43	405	122	125
TCTTCCTT	261	5	256	144	122	126
TCTTTTCT	84	32	52	394	121	127
GAAAGAAG	163	50	113	310	120	128
TCCTTTTC	108	36	72	358	120	129
TCTTTCTT	123	28	95	334	120	130
AAAAAGGG	185	44	141	286	116	131
AAGAAAGA	132	23	109	320	116	132
CTTCTTTC	174	50	124	300	115	133
TTCTTTCT	137	22	115	308	113	134
GAAAAGGA	107	33	74	354	112	135
AAAGAGGA	245	3	242	166	111	136
AAGGAAGA	268	6	262	136	110	137
TTTTCCCT	204	16	188	228	110	138
TTCTCTTC	266	2	264	133	109	139
CTTTCTTC	173	38	135	293	109	140
GAAGAGAA	274	4	270	128	109	141
AGAAAGAA	128	24	104	324	107	142
AGGAAGAG	450	0	450	43	107	143
AGGGAAAA	218	16	202	207	106	144
GAAGAAAG	175	44	131	296	106	145
TTTTCCTC	300	24	276	123	106	146
GAGGAAAA	301	30	271	126	105	147
CCCTTTTT	174	42	132	294	105	148
CTCTTCCT	455	1	454	41	104	149
GGAGAAGG	462	2	460	36	104	150
AAGAGGAA	350	2	348	73	104	151
TCCTCTTT	244	3	241	167	104	152
TTCCTCCT	325	2	323	88	102	153
TTCCTTCT	238	12	226	186	102	154
AGAAGGAA	249	10	239	169	102	155
CCTCTTCT	338	24	314	97	100	156
GGAAGAGG	440	1	439	45	100	157
GGAAAGAA	38	49	-11	453	100	158
CCTTCTCC	467	2	465	33	100	159
TTCCTCTT	316	2	314	95	99	160
AGAAGGAG	314	2	312	98	98	161
AAAGGAAG	37	60	-23	469	97	162
CTTCCTTT	34	47	-13	456	97	163
CCTCTTCC	435	2	433	49	96	164
AGAAGAGG	320	19	301	103	94	165
TTCTTTCC	45	49	-4	448	93	166
AGAAAGAG	248	5	243	163	93	167
TCTCTTCC	292	10	282	119	92	168
CCTTTTCT	61	49	12	437	92	169
AGGAGGAA	327	2	325	86	91	170
TTCTTCCC	290	3	287	118	91	171
GAGAAAGA	277	11	266	132	90	172
CTCCTTCT	310	2	308	100	90	173
GGAAGAGA	299	8	291	113	89	174
AAGGGAAA	186	17	169	248	87	175
AGAGAAGA	235	9	226	184	87	176
AGAGAAAG	197	13	184	235	87	177
TTTCCTCC	267	21	246	156	87	178
AAGAGAAG	235	5	230	179	87	179
TTTCCCTT	169	17	152	273	86	180
GGGAAGAA	330	2	328	84	86	181
AGAGGAAG	314	0	314	96	86	182
CTTCTCTT	238	6	232	173	85	183
CTTCCTTC	96	38	58	388	84	184
GAAAGAGA	186	15	171	245	83	185
CTCTTTCT	232	2	230	177	83	186
TCTCTTTC	176	11	165	255	82	187
TCTTTCTC	266	4	262	138	82	188
TCTCTTCT	241	14	227	183	82	189
AGAAAAGG	66	44	22	425	81	190
AGAAGAGA	249	12	237	170	81	191
CTTTCTCT	186	17	169	249	81	192
TCTTCTCT	233	10	223	188	79	193
AAAGGGAA	86	26	60	383	79	194
GAGGAGGA	413	0	413	55	78	195
AGGAGGAG	419	0	419	51	78	196
TTCTCCTC	364	1	363	64	78	197
GGAGGAAA	264	21	243	164	77	198
CTTCCTCT	328	0	328	85	76	199
AAAAGGGA	70	43	27	419	76	200
TCCTCCTC	393	0	393	59	74	201
CTCCTCCT	433	0	433	48	73	202
TCCCTTTT	59	46	13	434	72	203
GGGAAAAG	132	27	105	323	72	204
CTTTTCCC	146	18	128	298	72	205
TCCTTCTC	252	5	247	153	70	206
GAAGGAAG	98	38	60	382	70	207
TCCTCCTT	236	5	231	176	69	208
TCTCCTCC	435	0	435	46	69	209
GGAGGAGA	434	0	434	47	69	210
TTCCCTTT	70	29	41	406	68	211
AAGGAGGA	229	14	215	192	67	212
AAGAGGAG	245	0	245	159	67	213
CCCTTTTC	108	27	81	345	67	214
AAGGAAAG	17	91	-74	490	66	215
GAGAAGGA	255	3	252	147	66	216
TTTCCTCT	178	9	169	250	66	217
CTCCTCTT	248	2	246	157	65	218
CCTCTTTC	168	26	142	285	65	219
CTTTTCTC	28	45	-17	461	64	220
GAAAAGAG	48	52	-4	447	64	221
GAGGAGAA	340	1	339	78	64	222
CCCCTTTT	175	31	144	283	64	223
TTTTCCCC	202	15	187	230	63	224
GAAAAGGG	95	31	64	372	63	225
AGAGGAAA	173	20	153	270	63	226
GGGGAAAA	195	7	188	229	63	227
GAAAGAGG	174	18	156	266	62	228
AAAAGGGG	155	34	121	302	61	229
CCTCCTTT	120	56	64	373	60	230
CCCTCTTT	224	7	217	190	59	231
AAGAAAGG	31	107	-76	493	59	232
GGAGGAAG	304	3	301	104	58	233
TCCCCTTT	195	5	190	224	58	234
GAGGAAGG	305	6	299	106	57	235
AAGGGGAA	262	2	260	140	56	236
AAAGGAGG	102	70	32	414	56	237
CTCTTTTC	50	68	-18	462	56	238
CTTTCCTT	24	102	-78	495	55	239
GGAGAAAG	170	19	151	274	55	240
GGGAAAGA	131	10	121	303	55	241
AAGAAGGG	295	1	294	110	54	242
CTTTCTCC	168	16	152	271	54	243
GGAGGAGG	355	0	355	68	54	244
CCTTCCTC	328	6	322	89	54	245
GAGAAAAG	33	47	-14	458	53	246
CTCTCTTT	129	32	97	332	53	247
AAAGAGGG	218	6	212	199	53	248
CTTCCTCC	298	3	295	108	51	249
TTCCCCTT	248	3	245	158	51	250
AAAGGGGA	177	11	166	254	48	251
CCTTTCTT	31	109	-78	494	48	252
CCTCCTCC	351	0	351	69	48	253
TTTCTCCC	211	12	199	211	47	254
CTCTTCTC	148	11	137	290	47	255
AAAGAGAG	147	27	120	304	47	256
CCCTTCTT	303	1	302	102	47	257
TTCCCTTC	106	45	61	379	46	258
GGAGAGGA	246	0	246	155	46	259
GGGAGAAA	219	19	200	210	46	260
AGGGAAAG	164	12	152	272	45	261
AGAGGAGA	200	5	195	215	45	262
AGGGGAAA	218	3	215	193	44	263
TTCCTTTC	9	193	-184	508	44	264
TCCTCTCC	226	0	226	187	44	265
CCCTCTTC	323	3	320	91	43	266
TCTCCTCT	220	9	211	201	43	267
GGAAAGGA	14	89	-75	491	43	268
GAGAAGAG	141	10	131	295	43	269
GAAGGGAA	104	44	60	380	42	270
TTCCTTCC	30	78	-48	480	42	271
CTTTCCCT	169	11	158	264	42	272
GAAAGGAA	7	181	-174	506	42	273
GAAGAGGG	282	5	277	122	42	274
TCCTTTCC	19	86	-67	485	42	275
CTTCTCCC	354	4	350	71	40	276
CTCTTTCC	61	23	38	411	40	277
TCTTTCCT	11	70	-59	484	40	278
GGAAGGAA	27	66	-39	477	40	279
GAAGGAGG	96	31	65	370	40	280
AAGGAGAG	232	2	230	180	39	281
TCTTTCCC	114	13	101	329	39	282
AGGAAAGA	12	65	-53	482	39	283
TTCTCTCC	191	16	175	244	38	284
CCTTCTCT	106	44	62	378	38	285
CCTCCTTC	110	29	81	346	37	286
AAGGAAGG	66	47	19	429	37	287
TTTCCCCT	209	9	200	209	37	288
TCCTTTCT	35	114	-79	497	37	289
GAAGGGGA	303	2	301	105	37	290
CTCTCCTT	219	6	213	198	37	291
AGAGAAGG	100	43	57	389	36	292
GGAGAGAA	175	12	163	258	36	293
CCTTCCTT	74	48	26	421	36	294
GGGAGAAG	353	2	351	70	36	295
GAGAAGGG	189	4	185	232	36	296
GAAGAGAG	110	77	33	413	35	297
GGAAAGAG	69	16	53	393	35	298
CCTCTCCT	149	9	140	289	35	299
CTCTCCTC	143	7	136	292	35	300
CTCTCTTC	99	73	26	420	35	301
AGGAGAGG	166	13	153	269	34	302
GAAAGGAG	52	135	-83	500	34	303
CTCTCCCT	211	0	211	200	34	304
GAGAGAAA	123	16	107	321	34	305
AAGGGAAG	37	58	-21	467	34	306
TCTTCCCT	87	29	58	387	33	307
GGGAGAGG	256	3	253	146	33	308
TTTCTCTC	91	26	65	369	33	309
AGAGGAGG	157	35	122	301	33	310
TCCCCTTC	311	0	311	99	33	311
AGAGAGAA	122	23	99	330	32	312
GAGGGAAA	127	16	111	317	32	313
TCTCCCTC	255	3	252	149	32	314
CTCTTCCC	197	1	196	213	32	315
CCCTTCTC	182	4	178	240	32	316
GGGAGGAG	220	2	218	189	32	317
GAGGAGAG	151	6	145	281	32	318
AGAAAGGA	41	115	-74	488	32	319
GAGAGGAG	62	45	17	432	31	320
AGGGAGAG	232	0	232	174	31	321
TTCTCCCT	199	7	192	221	31	322
TTCTCTCT	109	22	87	340	31	323
GAGGGAGA	250	1	249	152	31	324
GGGAAGAG	189	0	189	226	31	325
CCCTCTCC	260	6	254	145	31	326
AGGAGAGA	167	18	149	277	31	327
CCTCCTCT	145	32	113	312	30	328
CCCTCCTC	232	3	229	181	30	329
CTTCTCTC	66	58	8	439	30	330
TCCCTCTT	125	12	113	313	30	331
AAGAGAGA	94	38	56	391	30	332
CCTCTCCC	269	2	267	130	30	333
TCCTTCCT	52	53	-1	445	30	334
GGAGAGGG	237	7	230	178	29	335
AGGGAGAA	213	6	207	202	29	336
AGGGAAGA	95	26	69	363	29	337
GAGGAGGG	244	0	244	161	28	338
CTCCCTTT	82	41	41	407	28	339
CTCCTCCC	213	0	213	195	28	340
TCTCTCTT	85	42	43	404	28	341
CTTCCCTT	28	56	-28	472	28	342
CTCCTCTC	65	52	13	436	28	343
CCCTTTCC	27	38	-11	454	27	344
CTCCTTTC	55	141	-86	501	27	345
AGGAAGGA	48	47	1	443	27	346
GGAGAGAG	121	43	78	351	27	347
GGGGAAGA	325	2	323	87	27	348
AAAGGGAG	93	46	47	401	27	349
AAGAGGGA	120	14	106	322	27	350
CTCCCTCT	162	11	151	275	26	351
GGGAAAGG	62	22	40	408	26	352
TTCCTCTC	75	4	71	361	26	353
TCTCCCTT	128	18	110	319	26	354
GAGAGAAG	69	74	-5	449	26	355
TCTTCCCC	335	0	335	81	26	356
AAGAGAGG	75	71	4	441	26	357
TTTCCCTC	102	9	93	337	26	358
AGAAGGGA	111	28	83	343	26	359
CTCTCTCT	113	54	59	384	25	360
TCTCTCCT	174	18	156	265	25	361
TCCTCTCT	72	44	28	418	25	362
CCTCTCTT	59	71	-12	455	25	363
TCCCTTTC	42	73	-31	476	25	364
GGAAGGAG	49	32	17	431	25	365
GAGAGAGA	106	48	58	386	24	366
CCCTCCCC	218	3	215	194	24	367
CCCCTCCC	205	6	199	212	24	368
CCCCCTCC	207	4	203	206	24	369
GGAAAGGG	27	42	-15	459	24	370
CCTCCCCC	272	1	271	125	24	371
CTTTCCTC	36	54	-18	463	24	372
GGGGGAGG	289	0	289	114	24	373
GGAGGGGG	222	9	213	197	24	374
GAGAGGAA	70	7	63	374	24	375
AGAGAGGA	85	40	45	403	23	376
GAGAAAGG	101	46	55	392	23	377
AGAGAGAG	114	46	68	364	23	378
AGGGGAAG	247	2	245	160	22	379
AGAGGGAA	114	19	95	335	22	380
AAGGGAGA	155	14	141	288	22	381
GGGAGAGA	195	10	185	234	22	382
CCTTTCTC	120	57	63	375	22	383
GAAAGGGA	61	79	-18	464	22	384
TTCCTCCC	120	6	114	309	22	385
CCCCTCTT	201	11	190	223	22	386
CTCCTTCC	45	39	6	440	22	387
TCCCTCCT	101	28	73	355	22	388
TCCCCCTC	331	1	330	83	22	389
CTCTCTCC	118	44	74	353	21	390
AGGAGGGA	86	26	60	381	21	391
AGGAAAGG	8	115	-107	503	21	392
AGAAGGGG	256	4	252	150	21	393
GGGAGGGG	191	6	185	233	21	394
GAGGAAAG	35	64	-29	474	21	395
AAGAGGGG	169	9	160	261	21	396
CCTTTCCC	57	25	32	415	21	397
TCCCTTCT	101	30	71	360	21	398
TTCCCTCT	117	16	101	328	21	399
GGGGAGGG	191	8	183	237	21	400
CCTTTCCT	6	119	-113	504	21	401
TTCTCCCC	263	6	257	142	20	402
CCTCCCTC	38	66	-28	473	20	403
CTCCCCCT	349	1	348	72	20	404
TCCCTCTC	99	31	68	366	20	405
AGAGGGAG	159	18	141	287	20	406
CCCCTCTC	107	43	64	371	19	407
TCCTCCCC	195	2	193	218	19	408
CCCCTTCT	242	7	235	171	19	409
GGGAAGGA	31	37	-6	450	19	410
TCTCTCTC	104	57	47	400	19	411
CCCCTCCT	207	1	206	205	19	412
GAGGGGGA	331	0	331	82	19	413
CTTCCCCT	242	2	240	168	18	414
TCTCTCCC	192	13	179	239	18	415
AGGGAGGA	73	34	39	409	18	416
AGGAGGGG	201	0	201	208	18	417
GAGAGGGG	88	39	49	396	18	418
CTCCCCTT	196	5	191	222	18	419
AGGGGGAG	324	3	321	90	18	420
CTCTCCCC	234	2	232	175	17	421
AGAAAGGG	38	57	-19	465	17	422
GGGAGGAA	138	9	129	297	17	423
GAGGGAGG	57	60	-3	446	17	424
GGGGAGAA	254	7	247	154	17	425
CCCTCCTT	92	16	76	352	17	426
GGGGAGAG	267	3	264	134	17	427
GAGAGAGG	73	83	-10	452	17	428
GGGGAGGA	198	3	195	217	17	429
GGAAGGGG	171	12	159	262	17	430
GGGGAAAG	92	11	81	347	16	431
TCCCTTCC	79	58	21	427	16	432
TCCTCCCT	71	22	49	397	16	433
GAGAGGGA	106	28	78	349	16	434
AAGGAGGG	84	16	68	367	16	435
GGAAGGGA	78	44	34	412	16	436
TTCCCCTC	154	5	149	278	16	437
CTTTCCCC	94	10	84	342	15	438
CCTCTCTC	69	82	-13	457	15	439
AAGGGGAG	211	4	207	203	15	440
CTCCCCTC	114	36	78	350	15	441
TCCTTCCC	15	31	-16	460	15	442
AGAGAGGG	80	49	31	416	15	443
TCCCCTCC	164	3	161	260	15	444
CCCTTCCT	130	13	117	307	15	445
AAGGGGGA	192	6	186	231	15	446
GGGAAGGG	112	21	91	338	15	447
CCCCTTCC	172	8	164	256	15	448
GGGGGAGA	338	2	336	79	14	449
CCCCCTCT	200	22	178	241	14	450
TCCCCCTT	201	8	193	219	14	451
GAGGGAAG	16	95	-79	496	14	452
GGAGGGAG	47	43	4	442	14	453
CTCCCTCC	61	48	13	435	14	454
CCTCCCCT	94	31	63	376	14	455
CCCCCTTT	98	26	72	359	14	456
GAGGGGAA	148	3	145	282	14	457
TCTCCCCC	337	1	336	80	14	458
CTTCCCTC	25	97	-72	487	13	459
CCCTCTCT	76	51	25	422	13	460
AGGGGAGG	82	34	48	399	13	461
CCCTTTCT	38	68	-30	475	13	462
GGAGGGGA	196	4	192	220	13	463
AGAGGGGA	159	23	136	291	12	464
AGGAAGGG	117	20	97	333	12	465
AAAGGGGG	86	37	49	395	12	466
AGGGAAGG	25	101	-76	492	12	467
CCCTTCCC	105	22	83	344	12	468
TCCCCTCT	140	20	120	305	12	469
TTCCCCCT	221	5	216	191	12	470
CCTCCCTT	27	76	-49	481	11	471
GAGGGGAG	109	37	72	356	11	472
TCTCCCCT	170	15	155	268	11	473
TTCCCTCC	58	40	18	430	11	474
CCCCCCCC	126	97	29	417	11	475
CCTTCCCC	146	3	143	284	11	476
GGGGAAGG	159	3	156	267	11	477
GGGGGGGG	139	100	39	410	11	478
CCTTCCCT	20	100	-80	498	11	479
GAAGGGAG	22	109	-87	502	10	480
GGAGGGAA	53	34	19	428	10	481
AAGGGGGG	108	49	59	385	10	482
AGAGGGGG	177	29	148	279	10	483
AGGGGAGA	182	12	170	247	10	484
CCCCTTTC	64	91	-27	471	10	485
AGGGGGAA	208	2	206	204	10	486
AGGGAGGG	26	46	-20	466	10	487
TTTCCCCC	178	12	166	253	10	488
GGGGGAAA	190	13	177	242	9	489
CTCCCTTC	28	102	-74	489	9	490
GAGGGGGG	124	56	68	365	9	491
CCCCCCTC	133	53	80	348	9	492
CTCCCCCC	169	19	150	276	9	493
CCCTCCCT	33	57	-24	470	8	494
AAGGGAGG	24	77	-53	483	8	495
CCCCCCTT	75	54	21	426	8	496
CCCCCTTC	109	19	90	339	8	497
CTTCCCCC	179	12	167	252	8	498
TCCCTCCC	58	34	24	423	7	499
GGGGGAAG	168	10	158	263	7	500
GGGGGGAG	150	22	128	299	7	501
GAAAGGGG	53	75	-22	468	6	502
TCCCCCCT	139	26	113	314	5	503
TTCCCCCC	74	28	46	402	5	504
GGGGGGAA	81	25	56	390	5	505
GAAGGGGG	123	25	98	331	5	506
GGGAGGGA	34	34	0	444	4	507
TCCCCCCC	94	71	23	424	2	508
AGGGGGGG	66	111	-45	479	2	509
AGGGGGGA	151	32	119	306	2	510
GGGGGGGA	92	82	10	438	2	511
CCCCCCCT	59	104	-45	478	0	512
